# Supplementary material for: Sequence Types of Cryptococcus neoformans and Their Associations with Clinical Characteristics and Outcomes of AIDS Patients with Cryptococcal Meningitis in Southern China
Source: Pathogens. 2026 Jun 5;15(6):605. doi: 10.3390/pathogens15060605 (PMC13305016; doi:10.3390/pathogens15060605)
Supplement: Supplementary file 1 [file pathogens-15-00605-s001.zip]

Archive with 1 entries (1 files):
- pathogens-4321687-supplementary.pdf
